# Supplementary material for: The Effect of the Ethanolic Extracts from Syzygium aromaticum and Syzygium nervosum on Antiproliferative Activity and Apoptosis in HCT116 and HT-29 Cells
Source: Int J Mol Sci. 2025 Jul 16;26(14):6826. doi: 10.3390/ijms26146826 (PMC12295921; doi:10.3390/ijms26146826)
Supplement: Supplementary file 1 [file ijms-26-06826-s001.zip]

Archive with 1 entries (1 files):
- ijms-3679923-supplementary.pdf
